# Supplementary material for: Metabolic pathways within cTfh subsets and glucose-dependent activation of cTfh17 in SLE and healthy individuals
Source: JCI Insight. 2025 Jul 22;10(14):e189858. doi: 10.1172/jci.insight.189858 (PMC12288977; doi:10.1172/jci.insight.189858)
Supplement: Supporting data values [file jciinsight-10-189858-s020.xlsx]

## Sheet: Fig.1B
cTfh
HC	SLE
17.3	30.8
28.6	25.7
17.6	11.7
10.4	30
9.8	11.7
11.8	20.2
10.2	25.1
12.7	5.8
16.8	11.3
11.9	21.5
8.9	18.8
8.3	9.1
13	22.4
17.8	13.2
12.8	8.5
11.3	13.9
23.6	10.6
20.6	22
5.9	21.3
5.9	8.5
9.7	11.1
17.5	12.8
14.3	26.4
11.7	18.1
13.1	15.2
19.2	19.2
11.8	9.4
20	26.3
17.6	24.9
11.2	20.3
17.4	8.4
	7.1
	13.6

## Sheet: Fig.1C
cTfh1		cTfh2		cTfh17		cTfh17*
HC	SLE	HC	SLE	HC	SLE	HC	SLE
20.9	20.6	20.9	22	35.8	29.5	10	16.6
25.8	26.9	19.1	15.6	33.4	36.2	11	12.9
17.7	16.7	35.7	41.8	22.1	24.8	1.7	7.9
9.5	31.8	35.2	15.8	36.4	27.1	1.3	16.6
12.8	18.9	20.5	23.6	40.2	39.1	7.3	10
16.5	28	19.7	32.9	36.3	16.3	6.6	8.2
27.1	24	27.7	30.1	29.5	21.9	7	9.7
22.1	14.9	7.6	22.2	38.9	31.8	21.4	14.9
11.2	29.8	20.3	22.3	49.8	29.8	7.5	8.6
7.5	18.7	28.5	16.9	41.3	46.1	4.2	10.6
24.7	17.5	26	13.6	30.5	41.5	5.8	20.1
19.1	14.4	32.8	26.3	36.6	38.9	2.3	9.3
15.1	5.3	14.8	31.7	45.2	41.9	13.1	7.8
14.5	3.5	28.8	45.4	41.1	37.2	8.8	1.9
25.2	2.4	17.5	49.7	37.7	39.1	12.4	1.4
7.1	4.5	32.9	36.3	41.4	35.9	5.6	2.1
4.1	6.2	32.3	27.1	48	44.1	5.6	5.9
6.8	6.2	26	33.9	51	36	7.7	5.3
9	15.1	40.1	18.6	35.4	40.7	1.5	9.6
3.4	9.9	53.2	42.9	24.7	34.9	0.4	4.4
18.7	18.4	24.9	20.4	38.3	37.6	8.1	10.8
15.3	14.1	20	28.8	37.9	33.7	13.4	7.7
15	21	20	13.2	41.5	40.6	6.5	11.5
20	14.2	24.2	17.4	31.3	42	10.9	14.3
7	5.8	20	46	47.8	25.8	9	6.1
13.6	5.9	12.1	21.9	46.4	43.9	16.8	13.4
18.5	24.7	18.8	24.4	33.9	23.1	10.6	16.7
15.1	28.4	18.8	18.4	38.9	21.4	12.2	22.1
7.9	20.6	41.1	25	32.4	32.8	3.6	12.3
19.2	33.6	23.2	13	35.1	27.7	11.3	15.4
13.9	21.1	19.7	21.1	38.6	35	15.9	12.4
	17		13.9		42.1		18.6
	13		16.1		46.6		16.6

## Sheet: Fig.1D
activated cTfh
HC	SLE
1.6	11.7
2.2	8.6
2.1	2.5
1	10.6
0.4	2.9
0.1	6
1.4	9.5
1.4	2.5
0.4	4.3
1.5	1.5
0.6	3.1
0.06	1.7
1.3	3.4
2.3	4.4
1.6	1.2
1.1	1
6	3.3
2.2	2.9
0.5	4.1
0.7	3.8
1.3	3.4
2	4
2.5	6.9
1.3	4.9
1.6	5.2
2.9	5.4
2.9	0
1.6	1.8
2.6	5.7
0.3	2.7
1.4	1.7
	1.5
	1.6

## Sheet: Fig.1E
activated cTfh1		activated cTfh2		activated cTfh17		activated cTfh17*
HC	SLE	HC	SLE	HC	SLE	HC	SLE
19.7	49.6	6.3	39.6	4.2	31.7	12.7	32.3
14.6	61.9	7.2	25	3.3	13.8	7	39.5
27.9	46.5	8.1	15.3	5.4	12.4	13.3	26.5
17	56	10.3	25.9	5.3	15.4	0	35.3
8.2	51.3	4.1	17.9	0.3	13.4	7.1	32.2
28	50.6	9.3	20.3	1.2	14.9	18.7	25.5
27.1	61	11.3	31.3	5.8	13.9	2.9	45.6
20.6	80.4	5.4	21.1	3.1	28.4	13.3	62.7
5.5	73.3	2	34.1	1.2	10.8	6.9	24.5
14.8	16.9	11.7	5.7	6.7	2.7	20	9.1
13.2	22.8	12.5	20.3	2.1	13.5	0	16.5
0	32.9	0	15.3	2.1	11.3	0	25.5
17	36.8	3.9	12.2	1.9	8.1	23.9	38.9
28.8	45.8	7.6	36.4	7.5	29	27.5	23.1
29.1	13.6	8.8	16	2.8	9.1	16.3	30.8
30.8	21.9	3.6	10	4.2	1.8	24.2	2.1
57.8	65.2	34.1	42.2	12.7	13.3	32.6	30.8
20	37.2	12.4	10.4	5.3	4.6	21.6	27.4
23.1	39.2	7.3	17.2	5.6	8.5	15.8	27.1
31	69	14.7	46.7	5.2	34.8	20	43.2
25	58.8	6	26.1	7.5	19.9	22.2	34.2
28.3	46.7	11.2	35.1	3.4	21.3	10.9	28
33.8	53	17.3	19.5	8.1	15	28.3	27.4
20.2	40.2	13.5	30.4	5.5	20.3	6.3	29.4
16.8	55.1	13	28.8	8.8	31.6	23.8	38.3
44.2	43.5	13.5	24.6	5.6	24.3	17.5	33.1
45.8	0	15.7	0	11.1	0	36.2	0
16.1	16	4.6	3.5	4.5	0	12.4	6.9
33.1	49.2	10.8	19.4	12.3	6.7	25	20.3
10.3	22.4	1.4	18.2	0.9	4.3	0	5.1
13.9	54.5	8.1	9.7	3.1	6.8	11.1	21.2
	41.5		8		14.1		23.1
	28.2		9.2		4.6		18.7

## Sheet: Fig.1F
activated cTfh1		activated cTfh2		activated cTfh17		activated cTfh17*
SLEDAI	% of cTfh1	SLEDAI	% of cTfh1	SLEDAI	% of cTfh1	SLEDAI	% of cTfh1
10	65.2	10	42.2	10	30.8	10	13.3
2	80.4	2	21.1	2	62.7	2	28.4
6	16	6	3.5	6	6.9	6	0
0	37.2	0	10.4	0	27.4	0	4.6
7	51.3	7	17.9	7	32.2	7	13.4
4	58.8	4	26.1	4	34.2	4	19.9
2	22.8	2	20.3	2	16.5	2	13.5
6	61.9	6	25	6	39.5	6	13.8
6	32.9	6	15.3	6	25.5	6	11.3
0	36.8	0	12.2	0	38.9	0	8.1
4	46.5	4	15.3	4	26.5	4	12.4
0	0	0	0	0	0	0	0
0	54.5	0	9.7	0	21.2	0	6.8
2	41.5	2	8	2	23.1	2	14.1
0	16.9	0	5.7	0	9.1	0	2.7
12	46.7	12	35.1	12	28	12	21.3
4	40.2	4	30.4	4	29.4	4	20.3
2	28.2	2	9.2	2	18.7	2	4.6
6	49.2	6	19.4	6	20.3	6	6.7
8	73.3	8	34.1	8	24.5	8	10.8
8	45.8	8	36.4	8	23.1	8	29
4	13.6	4	16	4	30.8	4	9.1
0	21.9	0	10	0	2.1	0	1.8
8	50.6	8	20.3	8	25.5	8	14.9
6	55.1	6	28.8	6	38.3	6	31.6
2	43.5	2	24.6	2	33.1	2	24.3
18	69	18	46.7	18	43.2	18	34.8
3	53	3	19.5	3	27.4	3	15
2	39.2	2	17.2	2	27.1	2	8.5
2	56	2	25.9	2	35.3	2	15.4
4	22.4	4	18.2	4	5.1	4	4.3
8	61	8	31.3	8	45.6	8	13.9

## Sheet: Fig.2B
mitoG_SLE							mitoR_SLE							mitoSOX_SLE							2-NBDG_SLE
Tfh1	Tfh1*	Tfh2	Tfh2*	Tfh17	Tfh17*		Tfh1	Tfh1*	Tfh2	Tfh2*	Tfh17	Tfh17*		Tfh1	Tfh1*	Tfh2	Tfh2*	Tfh17	Tfh17*		Tfh1	Tfh1*	Tfh2	Tfh2*	Tfh17	Tfh17*
3078	8610	2981	6752	3086	7861		3718	8618	3675	6915	3585	7840		511	4138	494	3262	526	5011		489	5861	427	2956	521	5594
2893	9582	2677	6094	2697	7368		3206	6832	3056	6114	2847	7277		688	3510	633	2384	676	4024		558	9534	413	3206	548	5850
3220	14221	3014	8747	3329	10163		4059	13615	3879	9251	3965	10887		694	5601	686	3877	859	5908		499	8754	454	2597	584	5124
3552	5497	3163	3981	2950	4570		3167	5683	2916	4380	2486	5197		557	4991	732	3288	478	5100		349	4463	342	3889	416	3791
4371	7181	3510	5473	3805	7019		4304	6951	3629	5599	3753	7099		1811	3631	1717	2715	1389	3813		409	4912	363	2822	397	3939
4099	7359	3350	5575	3022	6079		3968	7274	3437	6005	2779	6504		2473	3639	1778	3712	1676	5094		533	5280	414	3932	493	4948
6205	16375	5749	8225	5611	11149		3858	8155	3537	5732	3144	6806		1269	2502	641	1832	509	2242		9870	17259	2935	8086	2331	19282
10015	21993	9460	15098	10180	19178		8718	18138	8258	13012	8180	16158		335	2153	331	1717	351	2017		1081	5839	904	3860	1365	7045
2190	6681	2054	5554	2090	6111		2873	6648	2770	5678	2655	6216		531	1883	435	1423	406	1964		2723	3328	2299	2098	2126	3631
2119	5256	1862	4267	1940	4631		2658	4927	2372	4096	2374	4684		543	1958	370	1335	365	1943		2475	3470	1530	2261	1625	4435

## Sheet: Fig.2C
mitoG_HC							mitoR_HC							mitoSOX_HC							2-NBDG_HC
Tfh1	Tfh1*	Tfh2	Tfh2*	Tfh17	Tfh17*		Tfh1	Tfh1*	Tfh2	Tfh2*	Tfh17	Tfh17*		Tfh1	Tfh1*	Tfh2	Tfh2*	Tfh17	Tfh17*		Tfh1	Tfh1*	Tfh2	Tfh2*	Tfh17	Tfh17*
1657	4183	1507	3928	1628	3815		1279	3975	1172	4420	1221	4165		430	2579	343	2180	472	4720		659	13825	496	8329	596	10219
1448	4485	1306	3291	1395	3490		1380	4268	1239	4226	1290	4088		354	2037	311	1874	360	4851		494	13596	439	7861	537	7358
3645	3468	2581	2715	2558	2809		2889	3532	2269	3216	2169	3175		1465	2281	817	1987	827	4546		565	9886	517	3334	504	5141
2791	3953	2634	2943	2746	2993		2492	3815	2464	3113	2444	3268		557	2920	471	2331	453	3978		444	5345	394	3009	465	4596
8083	16960	7038	10653	7394	11988		4211	8777	3855	6268	3904	6904		1115	2367	971	1513	806	1919		4285	17987	2246	5313	3824	13978
7739	12269	7383	9232	7324	10975		3860	6635	3785	5381	3581	5937		1178	2371	1011	2284	803	2429		3966	13743	2057	5067	3706	13788
193	5307	173	3813	193	5251		574	3371	575	2409	604	3696		439	2257	496	1471	384	2255		1073	9640	717	6061	783	8790
144	4455	145	3316	155	4315		440	2702	474	2021	434	2870		403	1828	339	1187	302	1731		2068	9760	1159	4507	922	8518
11014	17313	10481	10995	12153	14835		11469	18714	11258	12521	12273	16646		468	2695	376	1621	468	2018		939	17156	747	8360	1190	19663
10573	21917	9802	12177	10485	16245		10177	20985	9568	12243	9703	17424		485	2160	686	1444	744	1749		1279	16025	1176	8212	3317	17761
2172	5685	2059	4652	2041	4999		2416	5301	2290	5014	2162	5138		1045	2135	791	1761	598	2267		4644	13782	3744	9043	3438	17075

## Sheet: Fig.2D
unstimulated_mitoG							a-CD2/3/28_mitoG
Tfh1:HC	Tfh1:SLE	Tfh2:HC	Tfh2:SLE	Tfh17:HC	Tfh17:SLE		Tfh1:HC	Tfh1:SLE	Tfh2:HC	Tfh2:SLE	Tfh17:HC	Tfh17:SLE
1657	3078	1507	2981	1628	3086		4183	8610	3928	6752	3815	7861
1448	2893	1306	2677	1395	2697		4485	9582	3291	6094	3490	7368
3645	3220	2581	3014	2558	3329		3468	14221	2715	8747	2809	10163
2791	3552	2634	3163	2746	2950		3953	5497	2943	3981	2993	4570
8083	4371	7038	3510	7394	3805		16960	7181	10653	5473	11988	7019
7739	4099	7383	3350	7324	3022		12269	7359	9232	5575	10975	6079
193	6205	173	5749	193	5611		5307	16375	3813	8225	5251	11149
144	10015	145	9460	155	10180		4455	21993	3316	15098	4315	19178
11014	2190	10481	2054	12153	2090		17313	6681	10995	5554	14835	6111
10573	2119	9802	1862	10485	1940		21917	5256	12177	4267	16245	4631
2172		2059		2041			5685		4652		4999
unstimulated_mitoR							a-CD2/3/28_mitoR
Tfh1:HC	Tfh1:SLE	Tfh2:HC	Tfh2:SLE	Tfh17:HC	Tfh17:SLE		Tfh1:HC	Tfh1:SLE	Tfh2:HC	Tfh2:SLE	Tfh17:HC	Tfh17:SLE
1279	3718	1172	3675	1221	3585		3975	8618	4420	6915	4165	7840
1380	3206	1239	3056	1290	2847		4268	6832	4226	6114	4088	7277
2889	4059	2269	3879	2169	3965		3532	13615	3216	9251	3175	10887
2492	3167	2464	2916	2444	2486		3815	5683	3113	4380	3268	5197
4211	4304	3855	3629	3904	3753		8777	6951	6268	5599	6904	7099
3860	3968	3785	3437	3581	2779		6635	7274	5381	6005	5937	6504
574	3858	575	3537	604	3144		3371	8155	2409	5732	3696	6806
440	8718	474	8258	434	8180		2702	18138	2021	13012	2870	16158
11469	2873	11258	2770	12273	2655		18714	6648	12521	5678	16646	6216
10177	2658	9568	2372	9703	2374		20985	4927	12243	4096	17424	4684
2416		2290		2162			5301		5014		5138
unstimulated_mitoSOX							a-CD2/3/28_mitoSOX
Tfh1:HC	Tfh1:SLE	Tfh2:HC	Tfh2:SLE	Tfh17:HC	Tfh17:SLE		Tfh1:HC	Tfh1:SLE	Tfh2:HC	Tfh2:SLE	Tfh17:HC	Tfh17:SLE
430	511	343	494	472	526		2579	4138	2180	3262	4720	5011
354	688	311	633	360	676		2037	3510	1874	2384	4851	4024
1465	694	817	686	827	859		2281	5601	1987	3877	4546	5908
557	557	471	732	453	478		2920	4991	2331	3288	3978	5100
1115	1811	971	1717	806	1389		2367	3631	1513	2715	1919	3813
1178	2473	1011	1778	803	1676		2371	3639	2284	3712	2429	5094
439	1269	496	641	384	509		2257	2502	1471	1832	2255	2242
403	335	339	331	302	351		1828	2153	1187	1717	1731	2017
468	531	376	435	468	406		2695	1883	1621	1423	2018	1964
485	543	686	370	744	365		2160	1958	1444	1335	1749	1943
1045		791		598			2135		1761		2267
unstimulated_2-NBDG							a-CD2/3/28_2-NBDG
Tfh1:HC	Tfh1:SLE	Tfh2:HC	Tfh2:SLE	Tfh17:HC	Tfh17:SLE		Tfh1:HC	Tfh1:SLE	Tfh2:HC	Tfh2:SLE	Tfh17:HC	Tfh17:SLE
659	489	496	427	596	521		13825	5861	8329	2956	10219	5594
494	558	439	413	537	548		13596	9534	7861	3206	7358	5850
565	499	517	454	504	584		9886	8754	3334	2597	5141	5124
444	349	394	342	465	416		5345	4463	3009	3889	4596	3791
4285	409	2246	363	3824	397		17987	4912	5313	2822	13978	3939
3966	533	2057	414	3706	493		13743	5280	5067	3932	13788	4948
1073	9870	717	2935	783	2331		9640	17259	6061	8086	8790	19282
2068	1081	1159	904	922	1365		9760	5839	4507	3860	8518	7045
939	2723	747	2299	1190	2126		17156	3328	8360	2098	19663	3631
1279	2475	1176	1530	3317	1625		16025	3470	8212	2261	17761	4435
4644		3744		3438			13782		9043		17075

## Sheet: Fig.3B
IRF4							MTOR							SLC1A5							GLUD1							GLS
Tfh1	Tfh1*	Tfh2	Tfh2*	Tfh17	Tfh17*		Tfh1	Tfh1*	Tfh2	Tfh2*	Tfh17	Tfh17*		Tfh1	Tfh1*	Tfh2	Tfh2*	Tfh17	Tfh17*		Tfh1	Tfh1*	Tfh2	Tfh2*	Tfh17	Tfh17*		Tfh1	Tfh1*	Tfh2	Tfh2*	Tfh17	Tfh17*
0.0884781	11.1898		12.1825	0.141565	11.8817		0.425283	0.227638		0.222017	0.606531	0.213312		0.460704	6.23389		5.18101	0.193013	5.00281		0.369723	0.117068		0.179066	0.932394	0.0880368		0.66365	1.64872		1.27762	1.20322	1.514
0.162838	50.6531	0.0439369	31.187	0.418951	56.826		0.524663	0.218712	0.231078	0.1764	0.282239	0.32628		0.268474	9.25348	0.110803	7.38906	0.40657	8.98		14.8797	0.355226	0.427415	0.204948	0.609571	0.477114		1.75067	2.87197	0.722527	2.65117	1.53726	4.4371
0.0742736	47.9424	59.1455	31.9765	0.172907	101.494		0.666977	1.37713	0.690734	0.529936	1.10517	1.33643		0.224249	13.3966	12.5535	12.3049	0.183599	16.8609		0.136695	0.0182243	0.0381969	0.0102037	0.0208584	0.543351		1.14454	2.95944	4.85496	2.17059	1.29693	9.02501
0.0314298	26.3113	0.0492917	29.9641	0.0662049	23.2197		1	0.729789	0.45612	1.40495	1.52959	0.715338		0.222017	5.3388	0.126186	7.84597	0.215456	14.154		0.0320647		0.489192	0.0150707	0.0254765	0.0130365		0.423162	1.19125	0.511709	1.87761	0.798516	1.99372
0.209088	78.6494	0.17552	36.4157	0.501576	46.5255		0.755784	0.767206	0.384812	0.36788	0.412714	0.373439		0.227638	13.3966	0.162026	13.4637	0.67368	13.8046		0.0280154	0.0269169	0.0119742	0.00918669	0.0101529	0.0137049		1.36343	4.26311	1.04603	2.59867	0.918512	2.30481
0.0850088	85.6269	0.0455019	90.0171	0.090718	84.3521		0.70822	0.45612	0.715338	0.529936	0.782705	0.440432		0.251578	8.98	0.136014	10.4333	0.212248	11.8224		0.00806679	0.0214936	0.0317456	0.0587185	0.0187793	0.0230521		0.810584	2.25918	0.65377	2.07508	1.03045	2.50929
0.219808	96.0626	0.227638	69.4078	0.429557	129.024		0.70822	0.479505	0.463013	0.310367	0.527292	0.634448		0.130029	9.63112	0.0958472	6.23389	0.201897	14.8797		0.0101022	0.0156076	0.0109985	0.0114473	0.0104621	0.0231676		0.794534	1.66529	0.71177	1.93479	0.690734	4.0552
0.105927	45.3768	0.0520787		0.241714	47.4654		0.449329	0.307279	0.400517		0.591555	0.362402		0.084163	5.55668	0.0608101		0.197899	8.3729		0.0135009	0.00425356	0.0106202		0.0123389	0.0098528		0.591555	1.41907	0.519442		0.628135	2.14899
0.0816756	37.9019	0.128093	15.6426	0.0850088	54.3258		0.222017	0.279431	0.416862	0.214381	0.382893	0.529936		0.142274	6.99363	0.126186	5.87085	0.146607	16.3626		0.064894	0.149569	0.980199	0.0124629	0.193013	0.752014		0.467666	1.89648	0.715338	1.04603	0.904837	4.28448
0.0564161	22.3092	0.0490458	41.0586	0.071719	42.5211		0.189191	0.105927	0.25924	0.280832	0.242926	0.267135		0.109154	7.7679	0.133989	10.0242	0.209088	14.6582		0.194952	0.00980366	0.193013	0.0349094	0.0833255	0.0258615		0.529936	1.01511	0.588605	2.19241	0.737123	2.09594
0.147342	120.301	0.551562	35.3394	0.154124	36.9661		0.451581	0.637628	0.65377	0.316637	0.597501	0.215456		0.272532	8.16617	0.918512	9.77668	0.173774	7.06392		1.07251	3.50784	1.44773	0.150318	4.41497	0.244143		0.946485	5.95958	1.66529	2.117	1.6405	1.91554
0.121238	100.484	0.140858	42.9484	0.618783	60.0393		0.289384	0.467666	0.494109	0.348192	0.806541	0.458406		0.164474	12.4909	0.131335	11.2459	0.491644	16.0386		0.574072	0.373439	7.84597	0.121238	1.11071	0.0629761		0.618783	5.00281	1.37713	2.49677	1.98377	4.34924
ACACA							FABP5							NMT1							MT-ND1							SDHC
Tfh1	Tfh1*	Tfh2	Tfh2*	Tfh17	Tfh17*		Tfh1	Tfh1*	Tfh2	Tfh2*	Tfh17	Tfh17*		Tfh1	Tfh1*	Tfh2	Tfh2*	Tfh17	Tfh17*		Tfh1	Tfh1*	Tfh2	Tfh2*	Tfh17	Tfh17*		Tfh1	Tfh1*	Tfh2	Tfh2*	Tfh17	Tfh17*
0.0992612	0.0500366		0.0617291	0.062662	0.0650232		5.41948	23.1039		25.4064	13.1313	12.8071		0.918512	1.02531		0.794534	0.955997	0.763379		4.85496	3.04957		3.651	17.5491	1.52196		1.57617	0.442639		0.740818	2.48432	0.404542
0.0800583	0.0672055	0.0349094	0.0561348	0.0448245	0.11475		238.65	81.4509	9.34648	38.6675	24.5325	170.716		1.63232	1.77713	0.763379	1.44051	0.97531	2.24791		225.879	50.907	10.3295	16.9455	20.2874	44.2564		42.9484	1.28402	1.95424	0.852144	2.55998	1.62417
0.0492917	0.124307	0.0934807	0.0572688	0.08291	0.193013		4.4371	63.752	33.2814	30.4169	0.759572	311.064		0.960789	2.17059	1.71601	1.84966	1.17351	2.88637		2.69123	2.75936	3.11117	1.94449	0.904837	14.8055		0.904837	0.449329	0.319819	0.0963276	0.311923	3.40417
0.0925506	0.0300468	0.0340474	0.0526021	0.0287246	0.0668703		1.16766	23.453	10.5381	7.13491	1.52959	16.119		0.394554	0.818731	0.57695	0.40657	0.782705	0.946485		0.289384	0.304221	5.10388	0.625002	0.798516	0.524663		0.666977	0.079659	2.57281	0.114178	0.271173	0.0963276
0.0378169	0.0645703	0.0284388	0.0678809	0.0277367	0.107528		3.42123	81.4509	1.72461	45.6042	2.70472	63.1176		0.913931	1.84043	1.06184	1.46961	1.00501	1.08329		1.65699	3.70617	1.52196	2.13828	0.985112	2.65117		0.32628	0.117068	0.289384	0.128735	0.198891	0.103312
0.0461896	0.115903	0.0502874	0.123687	0.0706512	0.145148		2.10644	39.4487	0.882497	48.4242	1.23986	35.3394		1.23368	1.56831	1.10517	1.84966	1.37713	1.71601		1.64872	1.65699	1.61607	4.32754	2.53451	2.52187		0.207008	0.126818	0.341298	0.351692	0.214381	0.151072
0.0475963	0.062662	0.0303488	0.0824964	0.036334	0.164474		0.715338	25.7903	0.337902	16.6099	0.900324	100.484		1.09966	1.79499	0.83527	1.35662	1.07251	3.20592		1.19722	1.35662	0.839457	0.70822	0.119433	16.9455		0.178173	0.0792617	0.19593	0.106458	0.142987	0.111359
0.0247235	0.0665368	0.0248475	0.0539337	0.031273	0.0808629		0.900324	21.2212	0.600496	20.6972	1.27762	29.6659		1.10517	1.01005	0.740818		1.16183	1.27125		1.28402	3.22199	2.02385		3.42123	4.71147		0.188247	0.0593087	0.180866		0.229926	0.0620385
0.0277367	0.0497871	0.024234	0.0405589	0.0332068	0.0898153		2.37501	67.6942	18.0835	15.7998	4.19965	327.013		0.767206	1.93479	1.01005	1.25232	1.11628	4.48169		1.41199	13.3298	17.7254	1.30343	11.134	40.6501		0.301194	0.66034	4.30596	0.112478	0.891366	2.81511
0.0492917	0.0478349	0.0407622	0.0689068	0.0575558	0.0953692		11.7048	35.1632	6.68589	85.6269	10.4333	95.5835		0.537944	1.04603	0.67032	1.79499	0.631284	2.44734		8.58486	15.7998	7.13491	9.16141	13.4637	14.2963		0.839457	0.0401553	0.856415	0.240508	0.477114	0.128093
0.053397	0.0746459	0.0399551	0.0569831	0.0528657	0.0550492		13.09	371.24	22.7599	165.67	94.6324	149.157		1.77713	2.37501	2.18147	2.17059	1.1275	1.59201		35.6946	169.017	47.7033	30.1143	112.731	31.3433		4.37104	12.3666	6.42374	0.644036	16.6099	0.869358
0.0273237	0.0480747	0.04573	0.0366992	0.0739031	0.0769192		11.8817	230.442	192.482	67.0206	56.5429	323.759		1.08329	2.85765	1.73325	2.17059	1.70745	3.56085		17.9036	56.8263	129.024	21.4345	51.6763	43.816		2.22554	1.59201	24.2884	0.628135	5.78345	0.313486
SLC2A1							HIF1A							GAPDH							ENO1
Tfh1	Tfh1*	Tfh2	Tfh2*	Tfh17	Tfh17*		Tfh1	Tfh1*	Tfh2	Tfh2*	Tfh17	Tfh17*		Tfh1	Tfh1*	Tfh2	Tfh2*	Tfh17	Tfh17*		Tfh1	Tfh1*	Tfh2	Tfh2*	Tfh17	Tfh17*
0.647265	0.40657		0.394554	0.447088	0.315057		1.2214	5.28567		5.10388	1.71601	6.04965		140.471	210.608		195.391	90.4684	129.671		20.2874	103.028		139.073	15.721	116.746
0.465334	0.535261	0.38868	0.444858	0.603506	0.650509		9.11572	14.7317	1.55271	13.4637	2.49677	29.0785		800.311	359.603	60.0393	221.406	93.6908	368.706		44.7012	258.527	11.5305	229.293	33.9538	539.153
0.472367	0.606531	0.423162	0.479505	0.438235	0.546075		1.35662	10.6974	20.6972	10.6974	2.55998	62.1779		46.0625	164.022	292.949	213.791	19.8857	495.219		15.721	419.893		397.423	32.4597	1619.71
0.161218	0.203926	0.305746	0.465334	0.458406	0.394554		0.752014	6.3917	0.603506	6.68589	1.23986	17.7254		25.7903	74.4405	41.888	89.1214	28.5027	138.38		8.7146	117.919	17.7254	129.671	29.0785	287.149
0.412714	0.496585	0.408608	0.484325	0.472367	0.453845		2.90084	25.4064	2.2034	20.0855	1.69893	28.3606		42.7342	223.632	23.8075	162.39	21.7584	1.32381e-06		34.295	586.985	28.0784	547.302	36.9661	533.789
0.527292	0.384812	0.479505	0.494109	0.571209	0.463013		2.35137	19.1059	2.65117	29.3708	3.49034	24.1673		58.8505	193.446	37.9019	239.847	46.7587	176.797		35.3394	295.894	21.5419	387.61	30.5694	368.706
0.355226	0.718924	0.380983	0.535261	0.597501	1.0202		2.28188	15.0293	1.61607	14.8055	1.38403	44.4782		37.9019	221.406	33.1155	165.67	54.8718	531.126		6.68589	113.296	5.52896	127.74	8.84631	297.377
0.362402	0.25284	0.358797		0.527292	0.319819		2.38691	12.1825	1.15604		3.30356	19.8857		44.4782	92.2959	29.0785		48.4242	177.683		17.2016	139.073	12.1825		29.2243	352.482
0.36788	0.65377	0.479505	0.346456	0.677057	1.1275		0.615697	5.84157	0.831104	3.87676	1.13883	24.5325		27.2485	182.181	64.7155	84.3521	40.0448	405.451		12.1825	242.257	17.0304	152.933	27.1126	911.417
0.304221	0.494109	0.278037	0.481909	0.251578	0.923116		1.60801	5.7259	1.08329	18.7276	1.85893	15.1046		37.9019	135.639	36.7817	196.37	44.7012	281.463		18.2652	181.272	21.01	523.219	43.3801	658.523
0.562705	0.414783	1.42618	0.582748	0.305746	0.346456		4.09596	67.3565	4.41497	15.3329	9.16141	16.5271		134.29	366.867	200.337	275.889	156.022	218.11		64.7155	658.523	550.045	601.845	87.3567	430.523
0.527292	0.701173	0.465334	0.733447	0.594521	0.733447		1.67364	27.9383	4.73509	16.8609	9.77668	33.1155		81.8591	342.065	247.151	223.632	111.052	378.04		32.7859	792.347	63.434	629.547	137.003	1422.26
SLC2A1							HIF1A							GAPDH							ENO1
Tfh1	Tfh1*	Tfh2	Tfh2*	Tfh17	Tfh17*		Tfh1	Tfh1*	Tfh2	Tfh2*	Tfh17	Tfh17*		Tfh1	Tfh1*	Tfh2	Tfh2*	Tfh17	Tfh17*		Tfh1	Tfh1*	Tfh2	Tfh2*	Tfh17	Tfh17*
39.2519	27.9383		36.5982	90.4684	23.3361		13.3966	17.0304		15.6426	17.5491	11.134		0.442639	0.321422		0.257947	0.379083	0.194952		1.84966	1.46961		1.69046	2.19241	0.970445
311.064	102.003	71.1649	68.0335	130.974	176.797		83.5128	67.0206	12.6797	37.9019	30.8766	88.2347		0.594521	0.332871	0.265803	0.235746	0.349938	0.280832		26.8429	6.65255	1.82212	3.32012	3.18993	8.33114
61.2522	94.6324	136.319	67.6942	170.716	495.219		11.473	46.5255		28.9335	21.3276	146.936		0.366045	0.790571	0.351692	0.267135	0.427415	0.50409		1.34986	7.50073	5.18101	3.22199	2.12761	22.7599
25.6617	15.5646	32.7859	30.7226	89.5682	54.8718		3.68769	8.3729	5.15517	10.5381	16.3626	15.6426		0.16696	0.229926	0.153355	0.130681	0.301194	0.162026		0.371577	0.97531	1.10517	1.25232	1.42618	2.4596
156.804	152.17	116.164	89.1214	69.0617	133.62		15.0293	40.0448	13.3298	30.4169	11.8224	19.6878		0.410656	0.494109	0.3134	0.289384	0.316637	0.194952		1.37026	7.3522	1.24608	4.41497	1.02531	4.64133
83.5128	75.1886	87.3567	116.746	163.204	106.166		21.7584	38.0918	16.119	54.8718	23.3361	41.6791		0.449329	0.396531	0.379083	0.371577	0.438235	0.293758		1.69893	4.1787	1.56049	6.68589	2.08548	4.24185
46.7587	63.434	66.6863	61.8678	70.4568	248.39		11.0232	34.6397	9.63112	24.7791	12.6164	78.2571		0.332871	0.36788	0.25284	0.236928	0.305746	0.402524		1.13883	4.87929	1.06184	3.93535	1.69046	15.1046
72.2404	48.6669	54.0549		135.639	181.272		14.0132	18.1741	8.84631		23.5706	23.6887		0.327915	0.249075	0.218712		0.375311	0.189191		1.36343	2.2705	0.744532		2.58571	2.66446
36.5982	80.2382	86.0562	36.7817	137.003	340.359		5.84157	28.6456	9.63112	10.8591	16.9455	98.4944		0.290835	0.548812	0.425283	0.264477	0.43171	0.650509		0.588605	2.80107	1.99372	0.843665	1.46228	11.5883
75.1886	32.6224	78.2571	118.51	156.023	91.8356		13.8738	16.4446	13.0007	49.1561	23.5706	38.0918		0.224249	0.207008	0.313486	0.319819	0.271173	0.384812		1.15027	1.63232	1.03562	3.74342	1.68203	2.94468
168.174	569.637	215.94	125.211	448.093	103.544		50.907	267.736	52.1957	64.7155	80.2382	54.0549		0.737123	0.677057	1.2586	0.429557	0.67032	0.327915		5.07842	26.4432	6.5535	5.00281	13.3298	5.10387
59.7399	304.905	361.405	117.919	648.719	381.839		8.98	0.293758	71.8801	48.9109	111.052	47.4654		0.364219	0.377192	0.511709	0.2334	0.597501	0.305746		2.01375	13.0007	13.4637	4.64133	9.48774	12.4286

## Sheet: Fig.4A
basal respiration				Maximal respiration
cTfh1	cTfh2	cTfh17		cTfh1	cTfh2	cTfh17
77.5	72.5	72.5		126	186	56
80	79	86		169	192	90
89.5	82	92		205	194	145
94	97	94		280	207	280
98	124.5	97.5		344	215	292
	127	120			218	306

[truncated: 15 more sheets: Fig.4B, Fig.4C, Fig4D, Fig.5B, Fig.5C, Fig.6B, Fig.6C, Fig.7A, Fig.7B, Fig.S1B, Fig.S2B, Fig.S2C, Fig.S3, Fig.S4, Fig.S5]
